# Supplementary material for: Sumoylation regulates the stability and nuclease activity of Saccharomyces cerevisiae Dna2
Source: Commun Biol. 2019 May 8;2:174. doi: 10.1038/s42003-019-0428-0 (PMC6506525; doi:10.1038/s42003-019-0428-0)
Supplement: Supplementary file 3 — Supplementary Data 1 [file 42003_2019_428_MOESM3_ESM.xlsx]

## Sheet: 2c
	Dna2 wt (pM)	Sumo-Dna2		Dna2 wt
	0	0	0	0	0
	17	8.6335	10.1691	33.1183	40.8871
	35	28.893	20.8843	57.3389	67.7337
	70	48.3183	54.8042	74.434	87.1031

## Sheet: 2e
	Dna2 E675A (pM)	Dna2 E675A + Smt-KR		Dna2 E675A - Smt-KR
	0	0	0	0	0
	17	14.2994	5.2291	20.954	7.7918
	35	32.1963	16.8745	37.34	19.5226
	70	42.8324	35.0303	44.0349	39.4799
	140	67.1157	59.2552	70.5416	57.9876

## Sheet: 2f
	Time (min)	Dna2 wt (4nM) - Smt-KR		Dna2 wt (4nM) + Smt-KR		no Dna2 + Smt-KR
	0	1.1669	1.1669	1.1668	1.1668	1.1669
	0.1903	1.1591	1.1594	1.1514	1.1579	1.1599
	0.3806	1.153	1.1527	1.1429	1.1496	1.1574
	0.571	1.1482	1.1443	1.1368	1.142	1.1531
	0.7613	1.1414	1.1349	1.1286	1.1324	1.15
	0.9521	1.1312	1.128	1.1251	1.1278	1.1442
	1.1424	1.1253	1.1223	1.1194	1.1199	1.1451
	1.3327	1.1212	1.1157	1.1137	1.1067	1.1402
	1.5236	1.1147	1.1093	1.1097	1.1081	1.142
	1.7139	1.1127	1.1068	1.1186	1.0947	1.1386
	1.9042	1.1095	1.1027	1.1034	1.0955	1.1411
	2.0945	1.105	1.0984	1.1128	1.0849	1.1412
	2.2849	1.0976	1.0947	1.0956	1.0882	1.1394
	2.4752	1.1012	1.0915	1.1071	1.0857	1.1376
	2.6655	1.0905	1.089	1.0914	1.0825	1.1412
	2.8558	1.0951	1.0899	1.0901	1.0716	1.1377
	3.0461	1.086	1.0844	1.0899	1.0762	1.1398
	3.2365	1.0892	1.0869	1.1031	1.0666	1.1434
	3.4268	1.0878	1.0803	1.0887	1.0646	1.1426
	3.6171	1.0883	1.0817	1.1042	1.0687	1.1426
	3.8074	1.0819	1.0761	1.1009	1.0673	1.1429
	3.9977	1.0887	1.0759	1.0859	1.067	1.1449
	4.188	1.0804	1.0732	1.0856	1.0628	1.1415
	4.3784	1.0826	1.0768	1.0842	1.0594	1.1434
	4.5687	1.0866	1.0731	1.0848	1.0512	1.1428
	4.7595	1.0856	1.0766	1.0836	1.0554	1.145
	4.9504	1.0857	1.0767	1.0995	1.0454	1.1446
	5.1412	1.086	1.0721	1.0819	1.0533	1.1445

## Sheet: 2i
	Time (min)	Sumo-Dna2 wt		Dna2 wt
	0	0	0	0	0
	1	22.93	7.32	24.72	14
	2	43.71	10.04	62.27	27.11
	4	56.1	15.38	89	55.58
	8	72.23	31.84	98.27	79.25
	16	85.27	45.25	99.01	91.33
	30	94.42	61.15	98.36	89.97

## Sheet: 3g
	Dna2 (pM)	Dna2 wt		Dna2 6KA
	0	0	0	0	0
	17	20.3	19.33	25.28	26.8
	35	38.39	35.6	47.26	42.56
	70	53.85	57.45	61.98	70.22
	140	69.29	69.58	75.2	75.23

## Sheet: 4b
		Cell cycle phases	DNA2 WT			dna26K
		G1	0.200755	0.0697462	0.128238	0.404939	0.0375275	0.313185
		Early S	0.129917	0.163895	0.122969	0.676685	0.163632	0.553345
		Late S/G2	0.245749	0.367752	0.18578	1.00017	1.00054	1.00001
		G2/M	0.211606	0.082271	0.250177	0.522195	0.57822	0.452099
		G2/G1	0.143958	0.101578	0.273974	0.39744	0.358884	0.422089

## Sheet: 4c
		Delta Ct values
		DNA2			RAD27
	DNA2	8.94	8.28	8.84	5.44	5.34	5.7
	dna26k	10.27	7.79	8.47	5.78	5.53	5.53

## Sheet: 4e
	Cells with YFP Dna2 foci
	DNA2	DNA26K
	43.9	29
	46.7	28.9
	63.2	32.1

## Sheet: 5c
Time after HO induction (h)	10 kb (DNA2)				28 kb (DNA2)				10 kb (DNA2 6KA)				28 kb (DNA2 6KA)
0	100	100	100.002		100.002	100.009	100.001		100	100	100.001		100.006	100.001	100
4	100	98.0527	75.8892		100	100	100		91.3344	100	90.7949		101.873	100	100
8	30.5864	21.729	29.8693		94.234	100	100		55.0344	87.0793	62.3231		83.6831	100	100
12	4.59086	2.82004	14.6472		52.3834	*	57.446		41.185	67.5081	55.6769		57.7937	86.6995	87.4791

## Sheet: 5d
	cells with CFP-RFA1 foci
		Untreated		MMS
		DNA2	dna26K	DNA2	dna26K
		20.78	25.7	57.47	41.07
		22.79	12.8	59.52	40
		22.57	24.67	43.31	44.26

[truncated: 7 more sheets: 6a, 6c, 6d, 6e, 6f, 6g, 6h]
